# Supplementary material for: Genomic profiling and clinical utility of circulating tumor DNA in metastatic prostate cancer: SCRUM-Japan MONSTAR SCREEN project
Source: BJC Rep. 2024 Apr 3;2:28. doi: 10.1038/s44276-024-00049-7 (PMC11523993; doi:10.1038/s44276-024-00049-7)
Supplement: Supplementary file 3 — Supplementary Table 1 [file 44276_2024_49_MOESM3_ESM.xlsx]

## Sheet: supplementary table 1
Supplementary Table 1. Oncogenic signaling pathways and number of samples with oncogenic alterations per gene
Pathway	Gene	Samples with alterations
		mCSPC	mCRPC
AR	AR	0	27
TP53	TP53	20	28
Cell cycle	CDKN1B	1	2
	RB1	2	8
	CCND1	0	2
	CDKN2A	0	3
	CDKN2B	0	0
	CDKN2C	0	1
	CDK4	0	1
	CDK6	0	0
	CCND3	0	0
	CCNE1	0	0
	CCND2	1	0
	CDKN1A	0	0
DNA repair	BRCA2	3	15
	ATM	1	15
	CHEK2	1	5
	MSH2	0	2
	MSH6	1	1
	ATR	1	4
	FANCA	0	0
	MSH3	0	3
	ERCC4	0	0
	PARP1	0	0
	PMS1	0	0
	PMS2	0	0
	BRCA1	1	2
	MLH1	0	0
	MRE11	0	0
	NBN	1	0
	PALB2	1	1
	POLE	0	0
	RAD51	0	0
	XRCC2	0	0
	BARD1	0	1
	BRIP1	0	1
	CHEK1	0	0
	FANCC	0	2
	RAD52	0	0
Epigenetic	MLL2 (KMT2D)	4	8
	ARID1A	0	2
	KDM6A	0	0
	MLL (KMT2A)	0	0
	SETD2	2	2
MYC	MYC	1	5
	MYCN	0	0
	MYCL1 (MYCL)	0	1
NOTCH	SPEN	1	2
	EP300	1	2
	CREBBP	2	2
	FBXW7	0	1
	NOTCH1	0	0
	NOTCH2	0	0
	NOTCH3	1	0
	KDM5A	0	0
PI3K	PTEN	7	11
	PIK3R1	0	2
	PIK3CA	2	6
	AKT1	2	1
	PIK3CB	1	1
	TSC2	1	0
	PIK3R2	0	0
	INPP4B	1	0
	STK11	0	1
	AKT2	0	1
	AKT3	1	0
	PPP2R1A	0	0
	RICTOR	0	0
	MTOR	0	0
	RPTOR	1	0
	TSC1	0	1
RAS/RAF/MAPK	BRAF	0	5
	FGFR1	0	4
	FGFR3	1	1
	EGFR	0	2
	HRAS	0	1
	ALK	0	0
	ERBB2	0	1
	KRAS	3	3
	MEK (MAP2K1)	0	0
	RET	1	0
	ABL1	0	2
	ERRFI1	0	0
	FLT3	0	0
	MET	0	1
	NF1	1	9
	NTRK2	0	0
	PDGFRB	0	0
	PTPN11	1	0
	ARAF	0	0
	CBL	0	2
	ERBB3	0	1
	ERBB4	0	0
	FGFR2	0	0
	FGFR4	0	0
	IGF1R	0	0
	IRS2	0	0
	JAK2	1	3
	KIT	0	0
	MAP2K2	0	0
	MAPK1	0	0
	NRAS	0	0
	NTRK1	1	4
	NTRK3	0	0
	PDGFRA	0	0
	RAC1	0	0
	RAF1	0	0
	ROS1	1	0
SPOP	SPOP	11	9
TP53	TP53	20	28
WNT	APC	3	7
	CTNNB1	4	1
	RNF43	0	1
	AXIN1	0	1
	FAM123B (AMER1)	0	1
	GSK3B	0	0
mCSPC, metastatic castration-sensitive prostate cancer; mCRPC, metastatic castration-resistant prostate cancer
