# Supplementary material for: Genomic profiling and clinical utility of circulating tumor DNA in metastatic prostate cancer: SCRUM-Japan MONSTAR SCREEN project
Source: BJC Rep. 2024 Apr 3;2:28. doi: 10.1038/s44276-024-00049-7 (PMC11523993; doi:10.1038/s44276-024-00049-7)
Supplement: Supplementary file 4 — Supplementary Table 2 [file 44276_2024_49_MOESM4_ESM.xlsx]

## Sheet: supplementary table 2
Supplementary Table 2. Summary of alterations detected by F1LCDx® at pre-treatment
Monstar_id	Variant_type	Gene	Protein	Coding sequence	Allele frequency (%)	Copy number	Rearrangement description
MS0010019	mutation	ASXL1	G646fs*12	1934_1935insG	5.73
MS0010028	mutation	SPOP	F102V	304T>G	15.89
MS0010028	mutation	TP53	V147fs*23	439delG	30.34
MS0010028	mutation	TET2	D1314fs*49	3933delG	2.99
MS0010030	mutation	CDH1	R732Q	2195G>A	2.12
MS0010030	mutation	DNMT3A	Y724*	2172C>A	0.4
MS0010030	mutation	ASXL1	G643fs*15	1927_1928insA	1.77
MS0010030	mutation	TET2	V498fs*37	1492_1493insGAAAG	1.57
MS0010030	mutation	TET2	P465fs*21	1394delC	2.36
MS0010039	mutation	TERT	promoter -124C>T	-124C>T	0.69
MS0010039	rearrangement	TMPRSS2			0.43		TMPRSS2(NM_005656)-ERG(NM_004449) fusion (T1; E4)
MS0010039	mutation	BRCA1	splice site 5152+1_5152+28del28	5152+1_5152+28del28	0.17
MS0010039	mutation	BRCA2	W1563*	4688G>A	0.22
MS0010039	mutation	NBN	splice site 2235-1G>A	2235-1G>A	1.29
MS0010039	mutation	ASXL1	A640fs*14	1919_1929delCCATCGGAGGG	0.45
MS0010039	mutation	TP53	splice site 375+1G>A	375+1G>A	0.55
MS0010039	mutation	TSC2	D1690fs*27	5050_5051insCCCTGCAGTGCAGGAAAGGTAGGGCCGGGTGGGG	29.89
MS0010042	mutation	FGFR3	R248C	742C>T	2.61
MS0010042	mutation	ATM	L2452P	7355T>C	0.19
MS0010042	mutation	AR	W742C	2226G>C	0.82
MS0010042	rearrangement	AR			0.29		AR(NM_000044) rearrangement exon 5
MS0010042	rearrangement	AR			0.23		AR(NM_000044) rearrangement exon 4
MS0010042	mutation	DNMT3A	W313*	939G>A	1.72
MS0010042	mutation	CDK12	Q575*	1723C>T	9.09
MS0010042	mutation	BRAF	T488_P492del	1461_1475delGACAGCACCTACACC	13.03
MS0010042	mutation	CDK12	splice site 2419+2T>A	2419+2T>A	9.44
MS0010042	rearrangement	NTRK1			6.03		NTRK1(NM_002529) rearrangement intron 7
MS0010051	rearrangement	CDK12			7.64		CDK12(NM_015083)-GPATCH8(NM_001002909) fusion (C1*; G3)
MS0010054	mutation	MLL2	Q3910_Q3911del	11729_11734delAGCAAC	47.58
MS0010055	mutation	SF3B1	K666N	1998G>C	0.24
MS0010055	mutation	TP53	R273G	817C>G	0.16
MS0010055	mutation	AKT1	E17K	49G>A	6.04
MS0010055	mutation	ATR	L202fs*6	606_616AGAATTTATTG>T	8.22
MS0010055	mutation	APC	A2004fs*40	6009delA	4.74
MS0010064	mutation	DNMT3A	splice site 2479-1G>A	2479-1G>A	1.44
MS0010068	mutation	TP53	M246I	738G>A	0.11
MS0010068	mutation	ABL1	P480L	1439C>T	49.96
MS0010070	mutation	DNMT3A	Y735C	2204A>G	0.88
MS0010070	mutation	TP53	A189V	566C>T	48.76
MS0010070	mutation	BRAF	V600E	1799T>A	0.2
MS0010093	mutation	BRCA2	splice site 8633-1G>A	8633-1G>A	3.34
MS0010093	mutation	CDKN1B	Y74fs*41	220_232delTACGAGTGGCAAG	5.18
MS0010109	mutation	PTPN11	V428M	1282G>A	0.53
MS0010109	mutation	FUBP1	Q245*	733C>T	2.36
MS0010115	mutation	TP53	L264R	791T>G	1.1
MS0010115	mutation	TP53	R158H	473G>A	0.49
MS0010115	mutation	SF3B1	K700E	2098A>G	0.89
MS0010115	mutation	DNMT3A	R320*	958C>T	8.87
MS0010116	mutation	TP53	Y163*	489C>G	0.3
MS0010116	mutation	BRCA2	R2318*	6952C>T	47.71
MS0010121	mutation	ATM	R250*	748C>T	0.41
MS0010122	mutation	TP53	R248W	742C>T	9.3
MS0010122	copy number alteration	CCND2				16
MS0010122	copy number alteration	FGF6				16
MS0010122	copy number alteration	FGF23				16
MS0010122	rearrangement	EP300			2.46		DCDC2(NM_016356)-EP300(NM_001429) fusion (D8; E23)
MS0010127	mutation	PIK3CA	H1047R	3140A>G	0.81
MS0010127	mutation	AR	H875Y	2623C>T	1.11
MS0010127	mutation	EP300	A1629V	4886C>T	1.14
MS0010127	mutation	CDC73	R484C	1450C>T	0.96
MS0010127	mutation	ATM	S2408L	7223C>T	0.75
MS0010127	mutation	RNF43	G659fs*41	1976delG	1.66
MS0010127	mutation	CDKN2C	A77V	230C>T	1.12
MS0010127	mutation	FBXW7	splice site 985+1G>A	985+1G>A	1.05
MS0010127	mutation	TET2	V1949fs*1	5844delA	0.78
MS0010127	mutation	MSH3	K383fs*32	1148delA	1.75
MS0010127	mutation	CASP8	H334fs*11	1001_1002insA	1.43
MS0010127	mutation	RAD54L	R682*	2044C>T	0.94
MS0010127	mutation	CIC	Q1178fs*16	3532_3533insC	1.08
MS0010128	mutation	DNMT3A	R635W	1903C>T	1.03
MS0010128	mutation	RAD21	Y3*	9C>A	1.7
MS0010128	mutation	ATM	Y1508fs*1	4523_4524insA	0.86
MS0010128	mutation	KDM5C	D1111fs*35	3332_3335delACAG	1.24
MS0010137	mutation	JAK2	V617F	1849G>T	1.37
MS0010137	mutation	CDK12	Y313*	939C>G	0.54
MS0010138	mutation	CHEK2	I157T	470T>C	0.11
MS0010143	mutation	TP53	R273H	818G>A	0.27
MS0010143	mutation	DNMT3A	R635W	1903C>T	1.43
MS0010146	mutation	SF3B1	K700E	2098A>G	0.45
MS0010150	mutation	SPOP	F104V	310T>G	6.09
MS0010150	mutation	CDKN1B	S27fs*15	78delC	1.49
MS0010157	mutation	TP53	R213fs*34	636delT	0.3
MS0010157	mutation	BRCA2	D252fs*24	755_758delACAG	52.74
MS0010157	rearrangement	RB1			29.28		RB1(NM_000321) deletion intron 23 - intron 24
MS0010157	rearrangement	NTRK1			4.47		NTRK1(NM_002529) rearrangement intron 7
MS0010187	mutation	ROS1	D725N	2173G>A	45.98
MS0010187	mutation	APC	N1455fs*18	4364delA	12.16
MS0010187	mutation	SPOP	W131G	391T>G	8.93
MS0010187	mutation	CREBBP	A1666T	4996G>A	10.53
MS0010187	mutation	AKT3	E17K	49G>A	11.07
MS0010187	mutation	DNMT3A	V338fs*7	1013delT	2.97
MS0010187	mutation	DNMT3A	splice site 1555-2A>G	1555-2A>G	0.27
MS0010206	mutation	TP53	R273H	818G>A	0.24
MS0010206	mutation	SPOP	F102V	304T>G	0.6
MS0010206	mutation	EGFR	V742I	2224G>A	0.18
MS0010206	mutation	DNMT3A	S304fs*12	909delC	1.45
MS0010213	mutation	TP53	R158H	473G>A	5
MS0010213	mutation	TP53	G199V	596G>T	0.35
MS0010213	mutation	DNMT3A	C710fs*24	2127_2133CTGCAAT>AATCACCA	1.92
MS0010213	mutation	SPEN	Q1067*	3199C>T	4.48
MS0010213	mutation	RB1	N133fs*1	396_397insT	5.41
MS0010213	mutation	RB1	H585fs*34	1753_1754insGGACCGAGAAGGACCAACTGATC	1.35
MS0010213	mutation	CREBBP	K1495*	4483A>T	5.83
MS0010217	mutation	KRAS	G12D	35G>A	0.51
MS0010217	mutation	MLL2	splice site 10741-2A>C	10741-2A>C	0.36
MS0010217	mutation	DNMT3A	splice site 2408+2T>C	2408+2T>C	0.37
MS0010217	mutation	TET2	K326*	976A>T	1.61
MS0010228	mutation	DNMT3A	splice site 2478+2T>G	2478+2T>G	0.38
MS0010231	mutation	BRCA2	R2318*	6952C>T	48.47
MS0010237	mutation	RPTOR	D785N	2353G>A	0.56
MS0010237	mutation	STAG2	R110fs*1	328_334delCGAGATA	1.22
MS0010237	mutation	DNMT3A	Y623fs*28	1867delT	0.4
MS0010240	mutation	AR	H875Y	2623C>T	0.44
MS0010240	mutation	RB1	I547fs*2	1641_1657delAAAACATTTAGAACGAT	2.02
MS0010240	mutation	BRCA2	E1608*	4822G>T	50.11
MS0010254	mutation	AR	W742C	2226G>C	2.72
MS0010254	mutation	TP53	C176F	527G>T	10.57
MS0010254	mutation	AR	W742L	2225G>T	0.94
MS0010259	mutation	APC	T1556fs*3	4666_4667insA	8.86
MS0010259	mutation	TP53	N345fs*36	1035_1036delTG	7.3
MS0010259	mutation	ACVR1B	K369fs*24	1105_1229>G	1.38
MS0010264	mutation	MET	M1131T	3392T>C	0.7
MS0010264	mutation	TP53	Q192*	574C>T	18.13
MS0010264	copy number alteration	AR				20
MS0010264	copy number alteration	MET				11
MS0010264	copy number alteration	ZNF703				13
MS0010264	copy number alteration	FGFR1				13
MS0010264	copy number alteration	AKT2				7
MS0010264	copy number alteration	IKBKE				7
MS0010264	copy number alteration	WHSC1L1				13
MS0010264	copy number alteration	PIK3C2B				7
MS0010264	copy number alteration	MDM4				7
MS0010264	mutation	TET2	Q758*	2272C>T	0.7
MS0010264	rearrangement	BRAF					TMPRSS2(NM_005656)-BRAF(NM_004333) fusion (T1; B9)
MS0010264	rearrangement	NF1			0.17		NF1(NM_001042492) duplication intron 36 - exon 39
MS0010264	rearrangement	CDH1			4.64		CDH1(NM_004360) rearrangement exon 13
MS0010265	mutation	KEL	A645V	1934C>T	49.44
MS0010265	mutation	PTEN	splice site 631_634+10delTGCAGTAAGTGCTT	631_634+10delTGCAGTAAGTGCTT	8.38
MS0010267	mutation	DNMT3A	W581*	1742G>A	0.82
MS0010275	mutation	AR	L702H	2105T>A	13.29
MS0010275	mutation	EZH2	Y646S	1937A>C	0.93
MS0010275	mutation	ATM	R1898*	5692C>T	0.13
MS0010275	mutation	APC	P1986fs*57	5956_5959delCCTA	11.35
MS0010280	mutation	TET2	V1006fs*3	3014_3015insA	2.8
MS0010280	mutation	MUTYH	splice site 892-2A>G	892-2A>G	49.49
MS0010293	mutation	TP53	R273H	818G>A	1.72
MS0010293	mutation	SF3B1	R625C	1873C>T	2.2
MS0010293	mutation	JAK2	V617F	1849G>T	6.18
MS0010312	mutation	PTEN	N48K	144C>G	0.41
MS0010312	mutation	TP53	V173M	517G>A	1.56
MS0010312	copy number alteration	IKBKE				10
MS0010312	copy number alteration	PIK3C2B				10
MS0010312	copy number alteration	MDM4				10
MS0010312	copy number alteration	FGF14				10
MS0010312	mutation	PALB2	M723fs*21	2167_2168delAT	82.55
MS0010315	copy number alteration	AR				10
MS0010315	mutation	RAD54L	C391fs*1	1092_1093insCGAGACGCTGCTGCTAGTGAGGCAGACAGGCAGCTAGGAGAGGAGCGGCTGCGGGAGCTCACCAGCATTGTGAATAGGTAATGACCTTAAGC	32.98
MS0010315	mutation	MLL2	H4044fs*3	12130_12141CATCAGGGAGGG>GA	0.32
MS0010315	rearrangement	MSH6			7.18		MSH6(NM_000179) rearrangement exon 4
MS0010322	mutation	CDKN1B	Q65*	193C>T	2.67
MS0010322	mutation	TP53	I254fs*91	760delA	16.33
MS0010322	mutation	ATM	Q1084*	3250C>T	0.29
MS0010329	mutation	DNMT3A	R729W	2185C>T	0.39
MS0010329	mutation	TP53	D49H	145G>C	49.63
MS0010329	mutation	DNMT3A	R749C	2245C>T	0.49
MS0010329	mutation	CDH1	R43fs*13	127delC	0.45
MS0010329	mutation	ASXL1	L1447fs*9	4338_4339insA	0.33
MS0010329	mutation	CDK12	R329*	985C>T	0.58
MS0010329	mutation	MUTYH	splice site 892-2A>G	892-2A>G	49.45
MS0010329	mutation	CHEK2	L467fs*2	1400delT	0.24
MS0010333	mutation	TET2	Q916*	2746C>T	3.05
MS0010333	mutation	TET2	E1151*	3451G>T	39.4
MS0010339	mutation	SPOP	F133V	397T>G	22.11
MS0010339	mutation	TP53	H179R	536A>G	0.35
MS0010339	mutation	TP53	G244C	730G>T	30.35
MS0010339	copy number alteration	MYC				6
MS0010339	copy number alteration	PTEN				0
MS0010339	mutation	TET2	R1201fs*25	3600delT	0.92
MS0010339	mutation	CHEK2	G176fs*11	525_526insTACA	0.24
MS0010339	mutation	TP53	F341fs*24	1021_1036delTTCCGAGAGCTGAATG	0.16
MS0010340	mutation	TET2	H1380Y	4138C>T	0.35
MS0010340	mutation	ASXL1	G646fs*12	1934_1935insG	2.15
MS0010340	mutation	AR	T878A	2632A>G	0.21
MS0010340	mutation	AR	H875Y	2623C>T	3.53
MS0010340	mutation	SPOP	Y87N	259T>A	10.58
MS0010340	mutation	AR	L702H	2105T>A	0.83
MS0010340	rearrangement	AR			0.14		AR(NM_000044) deletion intron 4 - exon 8
MS0010340	rearrangement	AR			0.35		AR(NM_000044) rearrangement exon 4
MS0010340	mutation	TET2	K753fs*12	2258_2268delAAGAGGAAATA	0.69
MS0010340	mutation	TET2	Q618*	1852C>T	1.27
MS0010344	mutation	SPOP	F102C	305T>G	3.19
MS0010353	mutation	ATM	I265fs*6	792_793insT	24.81
MS0010353	rearrangement	FANCC			3.75		FANCC(NM_000136)-C9orf3(NM_032823) fusion (F11*; C6)
MS0010365	mutation	TP53	H179Q	537T>A	0.21
MS0010365	mutation	GRM3	S182L	545C>T	0.48
MS0010365	mutation	SF3B1	H662Q	1986C>G	0.23
MS0010365	mutation	ATM	R1882*	5644C>T	0.13
MS0010365	mutation	ASXL1	G819*	2455G>T	1.11
MS0010365	mutation	TET2	V927fs*26	2779delG	1.19
MS0010365	mutation	BRIP1	A1081fs*5	3240_3241insT	46.52
MS0010365	mutation	ATM	R805*	2413C>T	0.26
MS0010368	copy number alteration	PTEN				0
MS0010368	copy number alteration	KRAS				5
MS0010368	rearrangement	TMPRSS2			11.32		TMPRSS2(NM_005656)-ERG(NM_004449) fusion (T1; E4)
MS0010368	mutation	ATM	splice site 8851-2_8857delAGGTCCTTC	8851-2_8857delAGGTCCTTC	8.06
MS0010373	mutation	PTEN	T319fs*1	955_958delACTT	4.63
MS0010373	mutation	TP53	P153fs*26	458_462delCCGGC	7.35
MS0010374	mutation	DNMT3A	R635W	1903C>T	1.57
MS0010374	mutation	TP53	E11Q	31G>C	50.05
MS0010374	mutation	BCORL1	K1331fs*16	3993delA	0.85
MS0010376	mutation	SPOP	Y87C	260A>G	5.98
MS0010376	mutation	KEL	M1T	2T>C	47.01
MS0010377	mutation	TP53	N247I	740A>T	2.29
MS0010377	mutation	ASXL1	Q1063*	3187C>T	1.6
MS0010377	mutation	ASXL1	K838fs*6	2512_2513insCAGTCATCCCACTATGA	12.4
MS0010377	mutation	ASXL1	A1021fs*3	3062delC	0.31
MS0010377	mutation	RAD54L	C391fs*1	1092_1093insCGAGACGCTGCTGCTAGTGAGGCAGACAGGCAGCTAGGAGAGGAGCGGCTGCGGGAGCTCACCAGCATTGTGAATAGGTAATGACCTTAAGC	31.32
MS0010377	mutation	DNMT3A	splice site 1554+1G>A	1554+1G>A	1.84
MS0010377	mutation	TET2	D1113fs*2	3336_3342delAGATACT	9.75
MS0010380	mutation	SDHA	L649fs*4	1945_1946delTT	1.16
MS0010380	mutation	SPOP	F133L	399C>G	35.57
MS0010380	copy number alteration	MYC				16
MS0010380	mutation	DNMT3A	splice site 2174-2A>G	2174-2A>G	0.26
MS0010382	mutation	HNF1A	R229*	685C>T	1.28
MS0010382	mutation	SF3B1	R625L	1874G>T	2.14
MS0010382	mutation	SPOP	F104C	311T>G	5.6
MS0010382	mutation	DNMT3A	R326fs*19	976delC	1.97
MS0010384	mutation	MAP2K1	E102_I103del	303_308delGGAGAT	15.95
MS0010384	copy number alteration	FGFR3				8
MS0010384	mutation	DNMT3A	W305*	915G>A	0.45
MS0010384	mutation	MSH6	S346*	1037_1038CT>AA	5.84
MS0010384	mutation	CDK12	Y698*	2093_2101delATAAAAAGA	8.97
MS0010384	rearrangement	CTNNB1			5.13		CTNNB1(NM_001904) rearrangement exon 7
MS0010387	mutation	PTEN	T319fs*1	955_958delACTT	29.46
MS0010387	mutation	ASXL1	G646fs*12	1934_1935insG	3.53
MS0010387	mutation	JAK1	P430fs*2	1289delC	0.88
MS0010387	mutation	BRCA1	K654fs*47	1961delA	1.23
MS0010387	mutation	AR	L702H	2105T>A	3.75
MS0010387	mutation	PTEN	R130*	388C>T	28.1
MS0010387	mutation	TET2	T229fs*25	685_686insA	30.62
MS0010387	mutation	STK11	P281fs*6	842delC	0.52
MS0010387	mutation	NTRK1	R342Q	1025G>A	7.6
MS0010387	mutation	ARID1A	R1721*	5161C>T	2.53
MS0010387	mutation	TP53	V73fs*50	216delC	32.43
MS0010387	mutation	PIK3CA	E542K	1624G>A	31.88
MS0010387	mutation	ABL1	M237I	711G>T	0.09
MS0010387	mutation	AR	T878A	2632A>G	24.36
MS0010387	mutation	ARID1A	F2141fs*59	6420delC	10.7
MS0010387	mutation	TP53	R306*	916C>T	25.86
MS0010387	mutation	MTAP	C136R	406T>C	0.65
MS0010387	mutation	HRAS	Q61K	181C>A	30.34
MS0010387	mutation	AR	W742C	2226G>T	22.48
MS0010387	mutation	FGFR1	R576W	1726C>T	24.84
MS0010387	mutation	AR	V716M	2146G>A	3.53
MS0010387	mutation	NF1	R1462W	4384C>T	49.17
MS0010387	mutation	ESR1	T563M	1688C>T	2.42
MS0010387	mutation	MLL2	P2354fs*30	7061delC	0.37
MS0010387	mutation	ARID1A	G276fs*87	827delG	2.78
MS0010387	mutation	BRCA2	L1390fs*13	4169_4170insT	0.13
MS0010387	mutation	CASP8	R194fs*17	579_580delAA	37.74
MS0010387	mutation	ATR	F303fs*3	906_907delAT	0.25
MS0010387	mutation	CREBBP	Q2020*	6058C>T	0.28
MS0010387	mutation	PTPRO	K146fs*8	438delA	2.48
MS0010387	mutation	PTCH1	N97fs*20	290delA	1.37
MS0010387	mutation	BRCA2	I332fs*4	994_995insA	3.87
MS0010387	mutation	FANCC	R433fs*14	1297delC	2.24
MS0010387	mutation	MLL2	Q809fs*121	2425delC	0.91
MS0010387	mutation	FAM123B	W571*	1713G>A	64.42
MS0010387	mutation	MSH3	K383fs*32	1148delA	4.87
MS0010387	mutation	MLL2	splice site 4964-1G>T	4964-1G>T	3.1
MS0010387	mutation	MLL2	V3089fs*30	9265delG	1.42
MS0010387	mutation	PARK2	V330fs*17	986_987insG	0.94
MS0010387	mutation	RB1	splice site 1498+2T>A	1498+2T>A	0.48
MS0010387	mutation	GATA3	S237fs*29	708delC	1.16
MS0010387	mutation	PTPRO	Q193*	577C>T	2.94
MS0010387	mutation	SPEN	R535*	1603C>T	38.11
MS0010387	mutation	CIC	P1597fs*23	4790delC	3.41
MS0010387	mutation	BRCA2	I332fs*17	994delA	3.71
MS0010387	mutation	CREBBP	N731fs*101	2190_2191insG	0.73
MS0010387	mutation	CREBBP	H2384fs*12	7150delC	0.54
MS0010387	mutation	MLL2	L434fs*1	1300delC	0.38
MS0010387	mutation	SOX9	Q375fs*203	1121_1122insC	1.86
MS0010387	mutation	PARK2	N428fs*7	1283delA	2.1
MS0010387	mutation	ATM	K2811fs*46	8432delA	0.34
MS0010387	mutation	SETD2	D2064fs*8	6190_6191delGA	31.34
MS0010389	mutation	KEL	M1T	2T>C	54.98
MS0010395	mutation	DNMT3A	R882H	2645G>A	0.25
MS0010395	mutation	PIK3CA	K111del	332_334delAGA	19.04
MS0010395	mutation	TP53	F134fs*14	402_403delTT	43.7
MS0010395	mutation	SETD2	D2504fs*2	7511_7532del22	18.89
MS0010395	rearrangement	TMPRSS2			10.65		TMPRSS2(NM_005656) rearrangement intron 1
MS0010395	rearrangement	ETV6			0.1		ETV6(NM_001987) rearrangement intron 5
MS0010396	mutation	TERT	promoter -146C>T	-146C>T	2.13
MS0010396	mutation	WHSC1L1	R211H	632G>A	58.15
MS0010396	mutation	DNMT3A	W313*	939G>A	0.66
MS0010397	mutation	AR	W742L	2225G>T	0.68
MS0010397	mutation	AR	W742C	2226G>C	0.81
MS0010397	copy number alteration	RAD21				10
MS0010397	rearrangement	AR			0.27		AR(NM_000044) rearrangement exon 4
MS0010397	rearrangement	EWSR1			2.56		EWSR1(NM_005243)-SMARCA5(NM_003601) fusion (E14*; S4)
MS0010397	mutation	BRCA2	E2850fs*12	8548_8551delGAAG	68.13
MS0010397	mutation	RB1	A17fs*3	45_76del32	9.91
MS0010397	rearrangement	PIK3R1			7.54		PIK3R1(NM_181523) deletion exon 11 - intron 11
MS0010404	mutation	NF1	L2743fs*14	8228delT	0.27
MS0010404	mutation	FANCG	Q356*	1066C>T	43.91
MS0010404	mutation	DNMT3A	P452fs*199	1355delC	6.33
MS0010428	mutation	SPOP	W131C	393G>C	26.66
MS0010430	mutation	TET2	Q491*	1471C>T	3.25
MS0010430	mutation	TET2	P1725fs*4	5172_5173insT	2.36
MS0010430	mutation	TET2	S1205fs*21	3615delT	1.76
MS0010431	mutation	TP53	C176F	527G>T	0.19
MS0010431	mutation	TP53	E180*	538G>T	0.38
MS0010431	mutation	ATRX	R2376*	7126A>T	76.24
MS0010431	mutation	BRCA2	R645*	1933A>T	62.1
MS0010431	rearrangement	TP53			0.83		TP53(NM_000546) deletion intron 6 - intron 7
MS0010431	rearrangement	TMPRSS2			33.17		TMPRSS2(NM_005656) rearrangement intron 1
MS0010433	mutation	AR	W742C	2226G>C	0.59
MS0010443	mutation	JAK2	V617F	1849G>T	2.11
MS0010443	mutation	U2AF1	Q157P	470A>C	8.81
MS0010443	mutation	RB1	splice site 539+1G>A	539+1G>A	0.21
MS0010457	mutation	TET2	R1404*	4210C>T	0.72
MS0010457	mutation	DNMT3A	K783*	2347A>T	0.7
MS0010459	mutation	AR	L702H	2105T>A	0.23
MS0010459	mutation	CDKN2A	H83Y	247C>T	0.22
MS0010459	mutation	TET2	C882fs*39	2645delG	0.69
MS0010459	mutation	ASXL1	Q1142*	3424C>T	0.71
MS0010459	mutation	ASXL1	D820fs*5	2459_2460insGA	1.07
MS0010468	mutation	TP53	C275Y	824G>A	0.4
MS0010468	mutation	DNMT3A	V850fs*4	2548_2549delGT	2.12
MS0010469	mutation	TERT	promoter -124C>T	-124C>T	0.29
MS0010469	mutation	U2AF1	E159_M160insYE	477_478insTATGAG	0.43
MS0010469	mutation	TET2	N1805fs*15	5414delA	0.62
MS0010469	mutation	BRCA2	D427fs*3	1278delA	49.91
MS0010469	mutation	TET2	L226fs*24	676delC	0.51
MS0010469	mutation	ASXL1	P808fs*10	2423delC	2.66
MS0010474	mutation	DNMT3A	R882C	2644C>T	0.6
MS0010474	mutation	PIK3CA	H1047R	3140A>G	12.32
MS0010474	mutation	GNAS	R201C	601C>T	0.24
MS0010474	mutation	TP53	E171G	512A>G	4.55
MS0010474	copy number alteration	PDCD1				17
MS0010474	rearrangement	TMPRSS2			1.31		TMPRSS2(NM_005656)-ERG(NM_004449) fusion (T1; E4)
MS0010474	mutation	PTEN	splice site 164+1G>A	164+1G>A	5.61
MS0010475	mutation	PTEN	L320*	959T>G	76.51
MS0010475	mutation	CTNNB1	S33C	98C>G	0.25
MS0010475	mutation	RB1	E137*	409G>T	0.28
MS0010475	mutation	PIK3R1	K575_R577del	1723_1731delAAGACGAGA	69.65
MS0010475	mutation	TP53	C238G	712T>G	0.45
MS0010475	mutation	BRCA2	S1882*	5645C>A	27.23
MS0010475	copy number alteration	RAD21				9
MS0010475	copy number alteration	MYC				8
MS0010475	rearrangement	AR			28.28		AR(NM_000044) deletion exon 5 - exon 8
MS0010475	mutation	BRCA2	T1679_K1888del	5036_5665del630	0.28
MS0010475	mutation	BRCA2	G2044fs*5	6129_6130insA	18.85
MS0010475	mutation	BRCA2	V1852fs*9	5553_5645>ATGTTTAAGTTCTTTGTGTTTCACATGAAACAATTAAAAAAGTGAAAGACATATTTACAGACAGTTTCAGTAAAGTAATTAAGGAAAACAACGAGAATAAATA	17.87
MS0010475	mutation	DNMT3A	splice site 2083-2A>G	2083-2A>G	0.38
MS0010475	mutation	BRCA2	splice site 4677_6841+197>CAC	4677_6841+197>CAC	3.1
MS0010475	mutation	BRCA2	S1882L	5645C>T	0.21
MS0010475	mutation	BRCA2	S1882Y	5645_5646CA>AC	0.2
MS0010475	mutation	RB1	S906fs*11	2717delC	0.19
MS0010475	mutation	BRCA2	V1852fs*6	5552_5553insATGTTTAAGTTCTTTGTAGTATCTTTTTGAAAGTTAAAGTACATGAAAATGTAGAAAAAGAAACAGCAAAAAGTCCTGCAACTTGTTACACAAATCAGTCCCCTTATTCAGTCATTGAAAATTCAGCCTTAGCTTTTTACACAAGTTGTAGTAGAAAAACTTCTGTGAGTCAGACTTCATTACTTGAAGCAAAAAAATGGCTTAGAGAAGGAATATTTGATGGTCAACCAGAAAGAATAAATACTGCAGATTATGTAGGAAATTATTTGTATGAAAATAATTCAAACAGTACTATAGCTGAAAATGACAAAAATCATCTCTCCGAAAAACAAGATACTTATTTAAGTAACAGTAGCATGTCTAACAGCTATTCCTACCATTCTGATG…	4.62
MS0010475	rearrangement	BRCA2			13.26		BRCA2(NM_000059) rearrangement exon 11
MS0010475	rearrangement	BRCA2			13.48		BRCA2(NM_000059) deletion exon 11 - intron 11
MS0010475	rearrangement	SMAD2			41.61		SMAD2(NM_005901) rearrangement exon 4
MS0010482	mutation	TP53	C176Y	527G>A	0.4
MS0010482	mutation	AR	H875Y	2622_2623GC>CT	2.39
MS0010482	mutation	BRCA2	splice site 9117G>A	9117G>A	69.04
MS0010482	copy number alteration	MYC				6
MS0010482	rearrangement	TMPRSS2			20.63		TMPRSS2(NM_005656)-ERG(NM_004449) fusion (T2; E4)
MS0010482	mutation	RAD51D	splice site 904-2A>T	904-2A>T	49.77
MS0010482	mutation	BRCA2	splice site 9117_9117+5GGTACA>AGTACG	9117_9117+5GGTACA>AGTACG	1.09
MS0010482	mutation	ATR	L884fs*1	2651_2733del83	0.16
MS0010482	rearrangement	TP53			23.07		TP53(NM_000546) deletion exon 8 - intron 9
MS0010497	mutation	TP53	V143M	427G>A	0.42
MS0010497	mutation	TP53	A189V	566C>T	49.79
MS0010497	mutation	DNMT3A	A910V	2729C>T	0.66
MS0010498	mutation	TET2	N374fs*3	1121delA	1.26
MS0010498	mutation	CHEK2	splice site 846+1G>A	846+1G>A	1.46
MS0010498	rearrangement	RB1			1.05		RB1(NM_000321) deletion intron 4 - intron 6
MS0010505	mutation	IDH2	R140Q	419G>A	0.89
MS0010515	mutation	NF1	K1444E	4330A>G	0.36
MS0010515	mutation	AR	W742C	2226G>C	0.75
MS0010515	mutation	AR	W742L	2224_2225TG>CT	0.36
MS0010515	mutation	AR	W742C	2226G>T	0.16
MS0010515	mutation	ASXL1	E635fs*15	1900_1922del23	0.3
MS0010515	mutation	AR	W742L	2225G>T	3.47
MS0010515	mutation	APC	L1522*	4565T>G	3.66
MS0010515	mutation	ASXL1	Q396*	1186C>T	1.17
MS0010515	mutation	PTEN	splice site 802-2A>T	802-2A>T	0.59
MS0010516	mutation	PTEN	R130*	388C>T	5.44
MS0010516	rearrangement	TMPRSS2			4.28		fusion
MS0010518	mutation	GABRA6	W437L	1310G>T	0.5
MS0010518	mutation	STAT3	D661V	1982A>T	0.39
MS0010518	mutation	BCORL1	Y502*	1506C>G	1.09
MS0010519	mutation	TET2	D1657fs*38	4969delG	1.77
MS0010519	mutation	DNMT3A	L859fs*22	2576delT	3.39
MS0010519	mutation	ASXL1	Q432*	1294C>T	0.35
MS0010523	mutation	TP53	I251L	751A>C	0.47
MS0010523	mutation	TET2	D1121fs*14	3362_3368delATACACC	5.69
MS0010523	mutation	ASXL1	R774*	2320A>T	0.34
MS0010523	mutation	TET2	splice site 3501-2A>G	3501-2A>G	1.35
MS0010533	mutation	DNMT3A	F731C	2192T>G	0.45
MS0010533	mutation	DNMT3A	P385fs*22	1154delC	9.91
MS0010533	mutation	NF1	Q1086fs*11	3251_3252insCC	0.2
MS0010548	mutation	PTEN	G132V	395G>T	1.35
MS0010548	mutation	ASXL1	R1068*	3202C>T	3.05
MS0010548	mutation	DNMT3A	S714fs*17	2139_2146delCTCCATCG	0.45
MS0010548	mutation	INPP4B	R818*	2452A>T	0.44
MS0010548	rearrangement	TP53			0.68		TP53(NM_000546) deletion intron 3 - exon 11
MS0010556	mutation	NTRK1	R593W	1777C>T	49.25
MS0010558	mutation	CBL	C404Y	1211G>A	0.74
MS0010558	mutation	DNMT3A	splice site 2408+1G>T	2408+1G>T	0.49
MS0010558	mutation	TET2	K824fs*17	2472delA	1
MS0010558	mutation	TET2	E1918*	5752G>T	0.45
MS0010561	mutation	ASXL1	T957fs*13	2868_2869insT	1.92
MS0010561	mutation	NOTCH3	A63fs*173	187delG	0.4
MS0010564	mutation	RET	E511K	1531G>A	48.78
MS0010567	mutation	TET2	S1848*	5543C>G	0.31
MS0010567	mutation	TET2	Q769*	2305C>T	0.74
MS0010580	mutation	ASXL1	R693*	2077C>T	0.85
MS0010584	mutation	BRAF	L245F	735A>C	5.07
MS0010584	rearrangement	AR			0.28		AR(NM_000044) rearrangement exon 4
MS0010584	mutation	TET2	F1168fs*57	3502_3505delTTTG	0.94
MS0010584	mutation	CDK12	S169fs*31	505_506insA	6.41
MS0010584	mutation	DNMT3A	C524fs*127	1571delG	2.01
MS0010584	mutation	CDK12	I76fs*4	226_227insA	6.5
MS0010585	mutation	TP53	R273C	817C>T	61.04
MS0010585	mutation	SF3B1	K666N	1998G>C	0.52
MS0010585	copy number alteration	FGF19				82
MS0010585	copy number alteration	ZNF703				11
MS0010585	copy number alteration	AR				112
MS0010585	copy number alteration	WHSC1L1				11
MS0010585	copy number alteration	FGF4				111
MS0010585	copy number alteration	FGF3				66
MS0010585	copy number alteration	CCND1				63
MS0010585	copy number alteration	RAD21				10
MS0010585	copy number alteration	FGFR1				11
MS0010585	rearrangement	TMPRSS2			19.35		TMPRSS2(NM_005656) rearrangement intron 1
MS0010586	mutation	JAK1	K860fs*16	2580delA	2.33
MS0010586	mutation	AR	T878A	2632A>G	46.49
MS0010586	mutation	CIC	R1515C	4543C>T	19.43
MS0010586	mutation	SNCAIP	E852K	2554G>A	20.07
MS0010586	mutation	AR	S889G	2665A>G	13.32
MS0010586	mutation	AR	W742C	2226G>T	42.38
MS0010586	mutation	JAK1	P430fs*2	1289delC	2.79
MS0010586	mutation	TNFAIP3	P457fs*20	1368delG	25.8
MS0010586	mutation	PAX5	A322fs*11	963delC	24.88
MS0010586	mutation	EP300	T992fs*28	2975delC	0.97
MS0010586	mutation	MSH3	K383fs*32	1148delA	4.09
MS0010586	mutation	GATA3	S237fs*29	708delC	4.19
MS0010586	mutation	SDHA	A148fs*6	441delC	0.92
MS0010586	mutation	CD70	L30fs*30	89_90insT	1.51
MS0010586	mutation	SETD2	T1652fs*14	4953_4954insT	20.42
MS0010586	mutation	FLCN	H429fs*27	1285_1286insC	5.95
MS0010586	mutation	MSH2	Y103fs*71	307delT	26.99
MS0010586	mutation	SMAD4	G231fs*10	692delG	25.59
MS0010587	mutation	ASXL1	G646fs*12	1934_1935insG	15.52
MS0010587	mutation	KRAS	G12S	34G>A	20.23
MS0010587	mutation	CDK12	E848*	2542G>T	23.06
MS0010587	mutation	MLL2	G3698fs*51	11093delG	22.79
MS0010587	rearrangement	CBL			1.92		CBL(NM_005188) deletion intron 3 - intron 6
MS0010590	mutation	SPOP	Y87C	260A>G	12.28
MS0010590	mutation	TP53	V272L	814G>T	15.07
MS0010590	copy number alteration	MYC				9
MS0010590	copy number alteration	AR				7
MS0010590	mutation	SPEN	splice site 404+1G>A	404+1G>A	0.38
MS0010590	mutation	RAD21	splice site 1161+1G>A	1161+1G>A	0.81
MS0010590	mutation	TP53	N239_S240>C	715_718AACA>T	0.21
MS0010593	mutation	DNMT3A	R882H	2645G>A	0.38
MS0010593	mutation	ATM	R3008C	9022C>T	0.23
MS0010593	mutation	ATR	R177Q	530G>A	0.23
MS0010593	mutation	ATM	Y2019C	6056A>G	0.34
MS0010593	mutation	CHEK2	R523fs*43	1567delC	3.08
MS0010594	mutation	CTNNB1	D32Y	94G>T	13.24
MS0010594	mutation	SPOP	Y87C	260A>G	13.98
MS0010594	mutation	DNMT3A	E235*	703G>T	0.9
MS0010595	mutation	DNMT3A	Y533C	1598A>G	1.69
MS0010595	mutation	ACVR1B	S87*	260C>A	1.94
MS0030022	mutation	AR	T878A	2632A>G	1.06
MS0030022	mutation	MLL2	Q5261*	15781C>T	0.58
MS0030032	mutation	SPOP	F133L	399C>G	17.34
MS0030032	copy number alteration	PTEN				0
MS0030033	mutation	CDK12	I76fs*16	227delT	1.31
MS0030033	mutation	MUTYH	splice site 892-2A>G	892-2A>G	48.37
MS0030033	mutation	MLL2	D1274fs*74	3819_3820insCCCTACGGCTCTGTACTGACTCACTGCCAGAGACTGATGACTCACTATTGTGC	1.03
MS0030033	rearrangement	CDK12			2.24		CDK12(NM_015083) rearrangement intron 6
MS0030033	rearrangement	CDK12			1		CDK12(NM_015083)-LRSAM1(NM_138361) fusion (C6; L21)
MS0030036	mutation	ASXL1	E635fs*15	1900_1922del23	1.53
MS0030036	mutation	RB1	R358*	1072C>T	35.68
MS0030036	copy number alteration	ERBB2				10
MS0030036	copy number alteration	AR				7
MS0030036	copy number alteration	CDK4				11
MS0030036	copy number alteration	EPHB1				8
MS0030036	copy number alteration	CCND1				11
MS0030036	copy number alteration	FGF3				16
MS0030036	copy number alteration	FGF4				16
MS0030036	copy number alteration	MYCL1				8
MS0030036	copy number alteration	ERBB3				8
MS0030036	copy number alteration	MYC				15
MS0030036	copy number alteration	FGF12				8
MS0030036	copy number alteration	FGF19				16
MS0030036	copy number alteration	EMSY				11
MS0030036	mutation	DNMT3A	splice site 2479-2A>G	2479-2A>G	0.41
MS0030037	mutation	CDK12	R784*	2350C>T	3.22
MS0030037	mutation	DNMT3A	D438fs*213	1313delA	0.45
MS0030043	mutation	AR	V716M	2146G>A	3.6
MS0030043	mutation	ASXL1	G646fs*12	1934_1935insG	5.3
MS0030043	mutation	TP53	Y234H	700T>C	0.7
MS0030043	mutation	AXIN1	G583S	1747G>A	2.37
MS0030043	mutation	TET2	H1904R	5711A>G	7.72
MS0030043	mutation	ASXL1	C687fs*30	2060_2061delGT	0.23
MS0030043	mutation	TP53	R213Q	638G>A	0.35
MS0030043	mutation	MSH2	splice site 366+2T>G	366+2T>G	3.09
MS0030043	mutation	ASXL1	Y591fs*28	1771_1772insT	28.26
MS0030043	mutation	ATR	I774fs*3	2320_2321insA	4.49
MS0030043	mutation	ASXL1	Q910fs*14	2728_2729insC	2.06
MS0030043	mutation	BARD1	K208fs*4	623delA	1.77
MS0030043	mutation	KDM5C	E1468fs*10	4402delG	4.29
MS0030043	mutation	PPP2R2A	splice site 973-1G>T	973-1G>T	1.82
MS0030045	mutation	FGFR1	N546K	1638C>A	2.84
MS0030045	mutation	APC	T206fs*10	615_624delTACCTGCCAG	0.26
MS0030045	mutation	DNMT3A	Q534fs*117	1600delC	0.44
MS0030045	mutation	BCOR	Y376fs*2	1126_1133delTACATGAC	0.47
MS0030045	mutation	BRCA2	V1283fs*2	3847_3848delGT	59.79
MS0030045	mutation	ASXL1	splice site 1720-8_1729del18	1720-8_1729del18	0.61
MS0030045	rearrangement	NF1			0.68		NF1(NM_001042492) rearrangement intron 38
MS0030051	mutation	SPOP	F104C	311T>G	17.12
MS0030051	mutation	KRAS	G12V	35G>T	18.88
MS0030051	mutation	TP53	R280I	839G>T	0.11
MS0030051	mutation	DNMT3A	E863*	2587G>T	0.36
MS0030051	mutation	BRCA2	V821fs*5	2460_2461insAT	0.2
MS0030052	mutation	PIK3CA	E545K	1633G>A	0.6
MS0030054	mutation	PIK3CA	E545K	1633G>A	0.26
MS0030054	mutation	AKT1	E17K	49G>A	0.43
MS0030054	mutation	ATM	V2951F	8851G>T	9.83
MS0030054	copy number alteration	AR				7
MS0030054	mutation	NF1	splice site 1063-2A>G	1063-2A>G	0.27
MS0030054	mutation	TET2	E1319fs*44	3955delG	9.44
MS0030054	mutation	PALB2	M1049fs*4	3143_3144insA	0.21
MS0030054	mutation	MAP3K1	S264*	791C>G	1.2
MS0030056	mutation	SPOP	F133V	397T>G	10.62
MS0030056	mutation	PIK3CA	H1047R	3140A>G	0.23
MS0030056	copy number alteration	AR				8
MS0030056	mutation	TP53	G389fs*79	1165_1172delGGGCCTGA	7.95
MS0030056	mutation	CDK12	R712fs*16	2135_2136delGA	9.26
MS0030057	mutation	APC	T1556fs*3	4666_4667insA	0.3
MS0030057	mutation	MAP3K13	R456*	1366C>T	6.96
MS0030057	mutation	ATM	R337H	1010G>A	2.2
MS0030057	mutation	TP53	G245S	733G>A	52.17
MS0030057	rearrangement	TMPRSS2			13.23		TMPRSS2(NM_005656)-ERG(NM_004449) fusion (T1; E4)
MS0030057	mutation	TBX3	L570fs*62	1707delA	10.11
MS0030057	rearrangement	TSC1			30.78		TSC1(NM_000368)-AK8(NM_152572) fusion (T6; A12)
MS0030059	mutation	FGF3	R95W	283C>T	0.42
MS0030059	copy number alteration	AR				17
MS0030059	mutation	ATM	Q781*	2341C>T	0.28
MS0030059	mutation	DNMT3A	splice site 1667+1G>A	1667+1G>A	0.39
MS0030059	rearrangement	ATM			14.69		ATM(NM_000051) rearrangement intron 18
MS0030068	mutation	MED12	L1224F	3670C>T	3.2
MS0030068	mutation	MSH6	Q618*	1852C>T	0.81
MS0030071	mutation	TP53	T211A	631A>G	0.3
MS0030071	mutation	SF3B1	K700E	2098A>G	0.42
MS0030071	mutation	TP53	E204*	610G>T	6.12
MS0030071	rearrangement	PTEN			3.76		PTEN(NM_000314) rearrangement intron 3
MS0030075	mutation	TP53	L264fs*81	790delC	0.15
MS0030075	mutation	MLL2	Q3910_Q3911del	11729_11734delAGCAAC	46.42
MS0030075	copy number alteration	PTEN				0
MS0030075	rearrangement	RB1			0.52		RB1(NM_000321) rearrangement intron 16
MS0030075	rearrangement	ARID1A			7.55		ARID1A(NM_006015) rearrangement exon 3
MS0080020	mutation	CTNNB1	T41A	121A>G	1.88
MS0080020	mutation	CDK12	Q598*	1792C>T	8.4
MS0080020	mutation	CDK12	Y319fs*1	957delC	4.54
MS0080027	mutation	ATM	R35*	103C>T	14.23
MS0080027	mutation	SPOP	F133L	399C>G	3.43
MS0080027	mutation	ATM	L167*	500T>A	0.23
MS0080027	mutation	ATM	T2978fs*7	8932delA	0.1
MS0080027	mutation	ATM	C1168*	3504C>A	0.21
MS0080030	mutation	SPOP	F102V	304T>G	8.85
MS0080030	mutation	AR	W742C	2226G>T	2.13
MS0080030	mutation	AR	W742L	2225G>T	3.2
MS0080030	mutation	AR	W742C	2226G>C	1.7
MS0080030	mutation	AR	W742L	2224_2225TG>CT	0.45
MS0080030	mutation	STAG2	splice site 1017+2T>C	1017+2T>C	25.81
MS0080030	mutation	ASXL1	P808fs*10	2423delC	1.64
MS0080037	mutation	TP53	R175H	524G>A	0.21
MS0080037	mutation	BRAF	G469A	1406G>C	0.17
MS0080037	mutation	PTEN	A126V	377C>T	1.74
MS0080037	copy number alteration	PTEN				0
MS0080037	mutation	APC	S1567fs*9	4699delT	64.86
MS0080037	mutation	CREBBP	splice site 2464-55_2521>CAG	2464-55_2521>CAG	0.29
MS0080037	rearrangement	BRCA1			0.23		BRCA1(NM_007294) rearrangement intron 21
MS0080037	rearrangement	CREBBP			3.05		CREBBP(NM_004380) deletion intron 24 - intron 25
MS0080043	mutation	ASXL1	G646fs*12	1934_1935insG	0.72
MS0080043	mutation	DNMT3A	R736C	2206C>T	1.7
MS0080043	mutation	TET2	K1049fs*9	3143_3144insT	0.86
MS0080047	mutation	TERT	promoter -124C>T	-124C>T	0.18
MS0080057	mutation	DNMT3A	R736H	2207_2211GCCTC>ACCTG	0.43
MS0080057	mutation	CDKN2A	G114S	340G>A	0.12
MS0080057	mutation	DNMT3A	R792H	2375G>A	0.77
MS0080057	mutation	AR	W742C	2226G>T	0.33
MS0080057	mutation	ASXL1	E635fs*15	1900_1922del23	33.78
MS0080057	mutation	TET2	R953fs*54	2859delG	0.99
MS0080057	mutation	NF1	V1504fs*26	4509_4510insT	0.13
MS0080057	mutation	DNMT3A	R320*	958_962CGAGC>TGAGG	0.68
MS0080067	mutation	DNMT3A	R882H	2645G>A	11.13
MS0080067	mutation	SF3B1	K700E	2098A>G	10.26
MS0080067	mutation	BCOR	H256fs*45	766_767insC	66.34
MS0080072	mutation	SDHA	L649fs*4	1945_1946delTT	0.94
MS0080073	mutation	TET2	H1757fs*51	5270_5306del37	5.52
MS0080079	mutation	SF3B1	K666N	1998G>T	0.25
MS0080079	mutation	U2AF1	S34F	101C>T	19.08
MS0160042	mutation	SDHA	L649fs*4	1945_1946delTT	0.72
MS0160042	mutation	BRCA2	V1447fs*1	4339delG	38.46
MS0160042	rearrangement	BRCA2			22.89		BRCA2(NM_000059) rearrangement intron 20
MS0160042	rearrangement	BAP1			1.02		BAP1(NM_004656) rearrangement exon 13
MS0160045	mutation	TP53	I195T	584T>C	0.17
MS0160045	mutation	TP53	C238R	712T>C	1.24
MS0160051	mutation	BRCA2	I605fs*11	1813_1814insA	52.16
MS0160051	mutation	APC	T1556fs*3	4666_4667insA	0.33
MS0160051	mutation	TP53	R248W	742C>T	6.01
MS0160051	mutation	MLL2	W1473fs*33	4418delG	6.42
MS0190020	mutation	JAK3	R948C	2842C>T	43.98
MS0190045	mutation	BRD4	P978_P980del	2933_2941delCACCACCCC	50.61
MS0190045	mutation	ASXL1	R404*	1210C>T	4.84
MS0190045	mutation	ASXL1	Q512*	1534C>T	12.16
MS0190045	mutation	TET2	L1240fs*13	3719delT	0.85
MS0190056	mutation	ASXL1	G646fs*12	1934_1935insG	15.41
MS0190056	mutation	TET2	F1285del	3854_3856delTCT	0.61
MS0190056	mutation	JAK2	V617F	1849G>T	0.22
MS0190056	mutation	TP53	R337fs*9	1008_1009insAG	3.8
MS0190067	mutation	KRAS	G12V	35G>T	0.16
MS0190067	mutation	MLL2	Q3910_Q3911del	11729_11734delAGCAAC	46.86
MS0190067	rearrangement	SETD2			0.95		SETD2(NM_014159) rearrangement exon 3
MS0190074	mutation	ATRX	K1479fs*7	4433_4434insA	2.78
MS0190074	mutation	MLL2	T4271fs*6	12811_12814delACAG	21.88
MS0190074	rearrangement	PTEN			14.95		PLGRKT(NM_018465)-PTEN(NM_000314) fusion (P2; P1*)
MS0190079	mutation	DNMT3A	K680*	2038A>T	0.4
MS0190079	mutation	CHEK2	S210*	629C>A	0.95
MS0190084	mutation	TERT	promoter -146C>T	-146C>T	0.12
MS0190084	mutation	DNMT3A	W698*	2093G>A	2.33
MS0190084	mutation	DNMT3A	D438fs*213	1313delA	2.95
MS0190084	mutation	RAD21	K72fs*14	213delC	12.47
MS0190102	mutation	GNAS	Q227H	681G>C	0.24
MS0190102	mutation	APC	W421*	1263G>A	0.26
MS0190102	mutation	GNAS	R201H	602G>A	0.73
MS0190102	mutation	AKT1	L52R	155T>G	0.14
MS0190102	mutation	APC	K580*	1738A>T	0.99
MS0190102	mutation	DNMT3A	L730fs*49	2187delG	0.54
MS0190102	mutation	APC	V890fs*26	2667delA	0.13
MS0190128	mutation	ATRX	A419V	1256C>T	100
MS0190128	mutation	NF1	K814*	2440A>T	0.26
MS0190128	mutation	BRCA2	I605fs*9	1813delA	50.14
MS0190132	mutation	TET2	N275fs*18	822delC	0.8
MS0190132	mutation	MUTYH	splice site 892-2A>G	892-2A>G	51.57
MS0190143	mutation	AR	W742L	2225G>T	0.13
MS0190143	mutation	ATM	G2891D	8672G>A	0.13
MS0190143	mutation	EGFR	R832C	2494C>T	6.98
MS0190143	mutation	MLL2	M1L	1A>T	0.73
MS0230012	mutation	NTRK1	G368C	1102G>T	0.33
MS0230014	mutation	RAD54L	C391fs*1	1092_1093insCGAGACGCTGCTGCTAGTGAGGCAGACAGGCAGCTAGGAGAGGAGCGGCTGCGGGAGCTCACCAGCATTGTGAATAGGTAATGACCTTAAGC	28.58
MS0230020	mutation	TP53	V173M	517G>A	0.14
MS0230020	mutation	NF1	splice site 1721+3A>G	1721+3A>G	0.38
MS0230021	mutation	PTEN	G36R	106G>A	4.62
MS0230021	rearrangement	TMPRSS2			2.44		TMPRSS2(NM_005656)-ETV1(NM_004956) fusion (T1; E7)
MS0230021	mutation	DNMT3A	R320*	958C>T	3.14
MS0230021	mutation	CDKN2A	E69fs*50	206_207delAG	6.21
MS0230024	mutation	PIK3CA	E545K	1633G>A	0.14
MS0230024	mutation	SPOP	F102C	305T>G	51.68
MS0230024	mutation	CTNNB1	T41A	121A>G	49.57
MS0230024	mutation	TP53	R248Q	743G>A	63.15
MS0230024	copy number alteration	PTEN				0
MS0230034	mutation	KRAS	G13P	37_38GG>CC	0.18
MS0230034	mutation	EZH2	R213H	638G>A	48
MS0230034	mutation	CDK12	splice site 2964-1G>T	2964-1G>T	0.23
MS0230035	mutation	TP53	V143M	427G>A	0.49
MS0230035	mutation	TERT	promoter -146C>T	-146C>T	9.8
MS0230035	mutation	DNMT3A	Q615*	1843C>T	1.7
MS0230035	mutation	TERT	promoter -124C>T	-124C>T	0.15
MS0230041	mutation	SPOP	F133S	396_398ATT>CTC	19.94
MS0230041	mutation	GNAS	Q227R	680A>G	0.51
MS0230041	mutation	TET2	S1290*	3869C>A	2.6
MS0230041	mutation	BRCA2	K692fs*38	2076delA	22.68
