# Supplementary material for: Genomic profiling and clinical utility of circulating tumor DNA in metastatic prostate cancer: SCRUM-Japan MONSTAR SCREEN project
Source: BJC Rep. 2024 Apr 3;2:28. doi: 10.1038/s44276-024-00049-7 (PMC11523993; doi:10.1038/s44276-024-00049-7)
Supplement: Supplementary file 5 — Supplementary Table 3 [file 44276_2024_49_MOESM5_ESM.xlsx]

## Sheet: supplementary table 3
Supplementary Table 3. Association between F1LCDx® at pre-treatment and time to CRPC in metastatic castration-sensitive prostate cancer
		Time to CRPC
	n	Median, months	HR	95% CI	P-values
	67	18.7
Alteration signature
TF ≥10%	16	12.8	2.6	1.18-5.72	0.017*
HRR defect	14	14	1.55	0.69-3.51	0.29
Altered gene
TP53	19	12	2.77	1.31-5.85	0.0074*
PTEN	7	10.3	2.69	1.02-7.12	0.046*
CDK12	7	18.1	1.18	0.41-3.41	0.75
DNMT3A	26	18.1	1.17	0.56-2.47	0.67
ASXL1	10	18.1	1.96	0.79-4.88	0.15
SF3B	4	NR	0.58	0.079-4.30	0.6
SPOP	11	18.9	0.95	0.36-2.49	0.91
TET2	10	NR	0.92	0.32-2.64	0.87
Altered pathway
Cell cycle	4	15.8	1.3	0.39-4.34	0.67
DNA repair	8	14.2	1.83	0.70-4.79	0.22
Epigenetic	6	NR	0.26	0.035-1.92	0.19
NOTCH	4	11.5	2.97	1.03-8.60	0.044*
PI3K	13	18.9	1.62	0.71-3.68	0.25
RAS/RAF/MAPK	10	18.9	0.8	0.28-2.30	0.67
WNT	7	18.9	0.89	0.27-2.96	0.85
CI, confidence interval; CRPC, castration-resistant prostate cancer; HR, hazard ration; HRR, homologous recombination repair; NR, not reached; TF, tumor fraction; PSA, prostate-specific antigen.
*Statistically significance
