# Supplementary material for: Genomic profiling and clinical utility of circulating tumor DNA in metastatic prostate cancer: SCRUM-Japan MONSTAR SCREEN project
Source: BJC Rep. 2024 Apr 3;2:28. doi: 10.1038/s44276-024-00049-7 (PMC11523993; doi:10.1038/s44276-024-00049-7)
Supplement: Supplementary file 6 — Supplementary Table 4 [file 44276_2024_49_MOESM6_ESM.xlsx]

## Sheet: supplementary table 4
Supplementary Table 4. Association between F1LCDx® at pre-treatment and time to CRPC according to treatment in metastatic castration-sensitive prostate cancer
	ADT/CAB					ADT plus ARPI
	n	HR	95% CI	P-values		n	HR	95% CI	P-values		Interaction P-values
Alteration signature
TF
<10%	29	ref				20	ref
≥10%	3	3.34	0.71-15.8	0.13		8	5.07	1.11-23.2	0.036*		0.75
HRR defect
Absence	26	ref				21	ref
Presence	6	5.08	1.69-15.2	0.0037*		7	0.4	0.048-3.31	0.39		0.038*
Altered gene
TP53
Absence	23	ref				22	ref
Presence	9	2.98	1.08-8.26	0.036*		6	1.68	0.32-8.77	0.54		0.6
PTEN
Absence	30	ref				25	ref
Presence	2	5.9	1.21-28.7	0.028*		3	1.48	0.18-12.3	0.72		0.26
CDK12
Absence	29	ref				24	ref
Presence	3	2.4	0.66-8.79	0.19		4	0.94	0.11-7.81	0.95		0.44
DNMT3A
Absence	18	ref				20	ref
Presence	14	1.45	0.52-4.03	0.48		8	0.41	0.049-3.39	0.41		0.33
ASXL1
Absence	23	ref				26	ref
Presence	9	2.35	0.81-6.81	0.12		2	NA	NA	NA		1
SF3B
Absence	28	ref				28	ref
Presence	4	0.43	0.056-3.28	0.41		0	-	-	-		NA
SPOP
Absence	31	ref				20	ref
Presence	1	4.5	0.54-37.4	0.16		8	0.88	0.16-4.74	0.88		0.19
TET2
Absence	26	ref				24	ref
Presence	6	0.35	0.046-2.67	0.31		4	2.14	0.41-11.1	0.36		0.14
ADT, androgen deprivation therapy; ARPI, androgen receptor pathway inhibitor; CAB, combined androgen blockade; CI, confidence interval; CRPC, castration-resistant prostate cancer; HR, hazard ration; HRR, homologous recombination repair; NA, not available; TF, tumor fraction.
*Statistically significance
